# Supplementary material for: Functional characterization of four opsins and two G alpha subtypes co-expressed in the molluscan rhabdomeric photoreceptor
Source: BMC Biol. 2023 Dec 18;21:291. doi: 10.1186/s12915-023-01789-7 (PMC10729476; doi:10.1186/s12915-023-01789-7)
Supplement: Supplementary file 5 — Additional file 5: Table S1. Individual peak values of relative fluorescence in GloSensor assay (each n=3). [file 12915_2023_1789_MOESM5_ESM.xlsx]

## Sheet: Sheet1
Table S1 Peak values of relative fluorescence in GloSensor assay
	wavelength				average
Gq-rhodopsin	410 nm	1.0819	1.0825	1.06549	1.07663
	430 nm	1.1073	1.10894	1.07386	1.0967
	470 nm	1.10442	1.11099	1.12336	1.11292
	510 nm	1.06117	1.05707	1.06057	1.0596
	540 nm	1.0257	1.04066	1.03279	1.03305
xenopsin	410 nm	1.38237	1.34623	1.27809	1.33556
	430 nm	1.39996	1.41962	1.38443	1.40134
	470 nm	1.62531	1.63547	1.56956	1.61012
	510 nm	1.49954	1.44087	1.39001	1.44347
	540 nm	1.18731	1.17998	1.19671	1.188
Opn5A	370 nm	0.801983	0.778636	0.788201	0.789607
	410 nm	0.828174	0.84057	0.838145	0.83563
	430 nm	0.849159	0.847366	0.844447	0.846991
	470 nm	0.776362	0.796951	0.802445	0.791919
	510 nm	0.789864	0.766012	0.761538	0.772471
	540 nm	0.81369	0.810463	0.771541	0.798565
	580 nm	0.917799	0.908311	0.915059	0.913723
Opn5B	370 nm	0.85609	0.847083	0.84207	0.848414
	410 nm	0.867532	0.877446	0.877375	0.874118
	430 nm	0.868421	0.853506	0.856987	0.859638
	470 nm	0.806254	0.807973	0.804794	0.80634
	510 nm	0.851664	0.833592	0.833201	0.839486
	540 nm	0.901251	0.887063	0.88258	0.890298
	580 nm	0.994545	0.98308	0.987491	0.988372
